# Supplementary material for: Maternal and newborn health priority setting partnership in rural Uganda in association with the James Lind Alliance: a study protocol
Source: Res Involv Engagem. 2020 Sep 22;6:57. doi: 10.1186/s40900-020-00231-4 (PMC7506205; doi:10.1186/s40900-020-00231-4)
Supplement: Supplementary file 1 — Additional file 1. Characteristics of governance team and participants. [file 40900_2020_231_MOESM1_ESM.xlsx]

## Sheet: Additional file 1
	Leadership group or role	numbers (n)	Institutional affilitation	Area	Country	Age	sex	Discipline	Experience/ training	Expertise
1	Academic/research group	1	University of Liverpool	Liverpool	United Kingdom	Adult	Male	Maternal health	Clinical, research and innovations	Professor of Maternal Health
		1	Makerere University	Kampala	Uganda	Adult	Male	Maternal health	Clinical, research and policy	Professor of Public Health
		1	Sanyu Africa Research Institute	Mbale	Uganda	Adult	Male	Women's health	Clinical, Research, public involvement	PhD student
1i	Research Team/ secretariat	3	Sanyu Africa Research Institute	Mbale	Uganda	Adult	Female	Midwifery, social sciences	Clinical and research	Research Assistants
2	PSP Steering group	2	James Lind Alliance	Southampton	United Kingdom	Adult	Female	Biomedical physics	JLA priority setting partnership	Patient and public engagement
		2	Mbale Regional Referral hospital	Mbale	Uganda	Adult	Male & female	Obstetrics, neonatalology	Father and mother	Obstetrician and neonatal nurse
		1	Busiu Health centre IV	Mbale	Uganda	Adult	Female	Midwifery	Mother	Midwife
		1	None	Mbale	Uganda	Adult	Female	Social sciences	Mother with history of maternal complication	Social scientist
		1	Bushikori Primary school	Mbale	Uganda	Adult	Female	Primary education	Mother	primary school Teacher
		2	Busitema University	Mbale	Uganda	Adult	Male & female	Paediatrics, social sciences	Father, Clinical, teaching, research	Paediatriacian, qualitative research
		1	Step Radio Station (SBC media)	Mbale	Uganda	Adult	Female	Secondary education, journalism	Radio presenter on women's issues	Mother, teacher
		1	Kikolomojjo village	Mbale	Uganda	Adult	Female	Traditional birth attendance	Mother, Laymothers' group representative	Traditional birth attendant, multilinguistic
		1	Good Samaritan Clinic	Kaliro	Uganda	Adult	Female	Traditional birth attendance	Mother, caretaker, missionary	Traditional birth attendant,
3	Lay mothers Group
		1	Senior quarters	Mbale	Uganda	Adult	Female	Peasant farmer	Mother with previous obstructed labour and postoperative sepsis
		1	Busamaga	Mbale	Uganda	Adult	Female	Peasant farmer	Mother with previous preterm baby
		2	Kikolomojjo	Mbale	Uganda	Adult	Female	Traditional birth attendance	Mother of 7 home births and traditional birth attendant	Traditional birth attendant, multilinguistic
		1	Namatala	Mbale	Uganda	Adult	Female	Peasant farmer	Mother with previous postpartum haemorrhage
4	Partners Group	1	Mbale Hospital Gate Boda boda association	Mbale	Uganda	Adult	Male	Transport of passengers	Father, motorcyclist, chairperson of motorcyclists	Mobilisation of participants or motorcyclists
		1	Mbale District Local Government	Mbale	Uganda	Adult	Female	social works and administration	In charge of babies homes, orphanage
		1	Kizito Babies Home	Mbale	Uganda	Adult	Female	Administration/ orphanage	orphanage, adoption and care of newly born babies	Access to a group of mothers and carers of newborns
		1	REHEMA	Mbale	Uganda	Adult	Male	Non-government health care facility	Maternity care home, executive director	organisation of nurses, midwives, mothers and their families
		1	Mbale Regional Referral Hospital	Mbale	Uganda	Adult	Male	Public health care systems	Hospital director, care of patients, and health workers	Available patients, their families and clinicians
		1	Mbale District Health office	Mbale	Uganda	Adult	Female	primary health care facility	Primary health care facilities for maternity care	a variety of patients, clinicians from primary health care facilities
		1	Daily Monitor	Mbale	Uganda	adult	Female	Health media and promotion	Journalism and access to dissemination agency	Journalism
		1	SBC Media centre	Mbale	Uganda	Adult	Female	Radio talk shows	Local communication and engagement	Health matters, Omukyla Twogere
		1	National Midwives association of Uganda	Mbale	Uganda	Adult	Female	Midwifery support	care of mothers and their newborns	Midwifery support and provision
	New	1	Spot light Africa	Mbale	Uganda	Adult	Male	Motorcycle ambulance	motorcycle ambulance for mothers in labour	Ambulance drivers or cyclists
		1	Salem Uganda Kolonyi	Mbale	Uganda	Adult	Male	Non-government health care facility	Health service provision, cost-sharing facility	Hospital, nursing training school, babies home
	New	1	Budaka District Health office	Budaka	Uganda	Adult	Female	primary health care facility	Primary health care facilities for maternity care	a variety of patients, clinicians from primary health care facilities
	New	1	Nzu Ya Masaba Health ministry	Mbale	Uganda	Adult	Male	A cultural institution for locals	Cultural circumcision,	culture affects maternal health
	New	1	St Andrew's Cathedral	Mbale	Uganda	Adult	Female	Religious institution	church service, counselling	Church service and fellowship
		1	Mt Elgon Hospital	Mbale	Uganda	Adult	Male	Private hospital	private health care facility	health care to those who can afford to pay
		1	CURE Children's Hospital of Uganda	Mbale	Uganda	Adult	Male	Paediatric Neurosurgery	Paediatric neurosurgery facility in Uganda	Care of newborns and children with neurological abnormalties
	Participants/ stakeholders
	Stakeholder role	how many	Institutional affiliation	area/ village	District	Age	Sex	Discipline/ occupation	experience	social economic status	pregnancy	childbirth	newborn care	postnatal care
	Pregnant mothers	200	Health facilities, villages	any	Budaka and Mbale	Any	Female	any	pregnancy, childbirth	any	yes	yes	yes	yes
	postnatal mothers	200	Health facilities, villages		Budaka and Mbale	Any	Female	antenatal, labour suite, postnatal ward, neonatal unit, high dependency unit, gynaecological ward, village health team members, young child clinic, acute care unit			yes	yes	yes	yes
	women of reproductive age	100	Health facilities, villages		Budaka and Mbale	Any	Female	antenatal, labour suite, postnatal ward, neonatal unit, high dependency unit, gynaecological ward, village health team members, young child clinic, acute care unit			yes	yes	yes	yes
	Health workers	50	Health facilities		Budaka and Mbale	Any	F/M	antenatal, labour suite, postnatal ward, neonatal unit, high dependency unit, gynaecological ward, village health team members, young child clinic, acute care unit			yes	yes	yes	yes
	Ambulance drivers	10	Spotlight Africa, Mbale hospital		Budaka and Mbale	Any	Male	antenatal, labour suite, postnatal ward, neonatal unit, high dependency unit, gynaecological ward, village health team members, young child clinic, acute care unit			yes	yes	yes	yes
	carers	50	Health facilities		Budaka and Mbale	Any	F/M	antenatal, labour suite, postnatal ward, neonatal unit, high dependency unit, gynaecological ward, village health team members, young child clinic, acute care unit			yes	yes	yes	yes
	Sex workers	10	Mbale municipality		Mbale	Any	Female	sex worker	pregnancy, childbirth	any	yes	yes	yes	yes
	mothers with physical disability	10	Villages		Budaka and Mbale	Any	Female	mothers and likely complications	pregnancy, childbirth	any	yes	yes	yes	yes
	Teen mothers	10	Health facilities		Budaka and Mbale	Any	Female	teenage pregnancy	teenage mothers	any	yes	yes	yes	yes
	Neurological anomaly	10	Cure Children's Hospital of Uganda		Mbale	Any	F/M	Neurosurgeries	care of neonates with neurotube defects	any	yes	yes	yes	yes
	Motorcyclists	5	Boda-boda stage association		Budaka and Mbale	Any	Male	travel/ transport	transporting mothers to access maternity care	any	yes	yes	yes	yes
	Religious leaders and followers	5	Community Discipleship church		Mbale	Any	F/M	marriage counseling, birth	counselling	any	yes	yes	yes	yes
	Social workers	2	Mbale District Local Government		Mbale	Any	Female	social services	society dynamics	any	yes	yes	yes	yes
			St Kizito Babies Home			Any	Female	care of abdoned newborns	orphanage	any	yes	yes	yes	yes
	Characteristics of Governance team and participants

## Sheet: sample size
Stage of prioritisation	Sample size (n)	mothers	families	community	health workers	social workers
Initial survey	320	120	40	120	50	10
Interim prioritisation	200	80	20	80	17	3
Final priority setting workshop	27	8	4	6	8	1
Steering group	15
Lay mothers group	5
Partners group	10
